# Supplementary material for: Temporal fitness fluctuations in experimental Arabidopsis thaliana populations
Source: PLoS One. 2017 Jun 12;12(6):e0178990. doi: 10.1371/journal.pone.0178990 (PMC5467858; doi:10.1371/journal.pone.0178990)
Supplement: S1 Table — (XLSX) [file pone.0178990.s004.xlsx]

## Sheet: Blatt2
Anzahl - Average silique number
Zeilenbeschriftungen	Ergebnis
pl1	32
pl2	56
pl3	63
pl4	68
pl5	55
Gesamtergebnis	274

## Sheet: Blatt1
Population	Days to flowering	Days to Germination	ChromoC24ome 4 fragment	Planting	Mean seed number per silique	Genomic Background	Average silique number	Substrate	Population size
a_sand_I	142.84	NA	Col-0	pl1	NA	Col-0	113.277	sand	3
a_sand_II	140.243	NA	Col-0	pl1	NA	Col-0	188.75	sand	3
a_sand_III	140.27	NA	Col-0	pl1	NA	Col-0	128	sand	3
a_sand_IV	139.967	NA	Col-0	pl1	NA	Col-0	116.433	sand	3
a_soil_I	142.723	NA	Col-0	pl1	NA	Col-0	321.223	soil	3
a_soil_II	142.787	NA	Col-0	pl1	NA	Col-0	198.133	soil	3
a_soil_III	141.827	NA	Col-0	pl1	NA	Col-0	270.25	soil	3
a_soil_IV	142.583	NA	Col-0	pl1	NA	Col-0	104.5	soil	3
b_sand_I	138.717	NA	C24	pl1	NA	Col-0	40.2633	sand	3
b_sand_II	139.927	NA	C24	pl1	NA	Col-0	80.39	sand	3
b_sand_III	139.457	NA	C24	pl1	NA	Col-0	56.02	sand	3
b_sand_IV	139.43	NA	C24	pl1	NA	Col-0	89.0667	sand	3
b_soil_I	141.947	NA	C24	pl1	NA	Col-0	165.07	soil	3
b_soil_II	139.45	NA	C24	pl1	NA	Col-0	91.09	soil	3
b_soil_III	141.1	NA	C24	pl1	NA	Col-0	122.167	soil	3
b_soil_IV	140.76	NA	C24	pl1	NA	Col-0	98.4667	soil	3
c_sand_I	134.63	NA	C24	pl1	NA	C24	37.8367	sand	3
c_sand_II	135.48	NA	C24	pl1	NA	C24	41.83	sand	3
c_sand_III	135.713	NA	C24	pl1	NA	C24	30.6667	sand	3
c_sand_IV	140.677	NA	C24	pl1	NA	C24	NA	sand	3
c_soil_I	137.003	NA	C24	pl1	NA	C24	130.333	soil	3
c_soil_II	137.25	NA	C24	pl1	NA	C24	136.94	soil	3
c_soil_III	136.993	NA	C24	pl1	NA	C24	92.4767	soil	3
c_soil_IV	136.94	NA	C24	pl1	NA	C24	111.897	soil	3
d_sand_I	136.05	NA	Col-0	pl1	NA	C24	43.4867	sand	3
d_sand_II	136.16	NA	Col-0	pl1	NA	C24	63.11	sand	3
d_sand_III	136.47	NA	Col-0	pl1	NA	C24	66.5933	sand	3
d_sand_IV	135.753	NA	Col-0	pl1	NA	C24	43.4467	sand	3
d_soil_I	136.553	NA	Col-0	pl1	NA	C24	134.703	soil	3
d_soil_II	136.803	NA	Col-0	pl1	NA	C24	150.207	soil	3
d_soil_III	136.957	NA	Col-0	pl1	NA	C24	94.2333	soil	3
d_soil_IV	136.377	NA	Col-0	pl1	NA	C24	134.293	soil	3
box100	31.4286	11.5714	Col-0	pl2	14.68	Col-0	164.2	soil	7
box102	31.1818	13.3636	Col-0	pl2	14.9727	Col-0	291.909	soil	11
box103	30	13	Col-0	pl2	NA	Col-0	NA	sand	1
box107	31.4286	13.2857	Col-0	pl2	15.8286	Col-0	228.786	soil	14
box11	33.4706	11.7059	Col-0	pl2	15.3235	Col-0	159.353	soil	17
box110	28	11	C24	pl2	NA	Col-0	NA	sand	1
box112	30.25	13	C24	pl2	12.3333	Col-0	119.333	sand	4
box113	33.5	12	C24	pl2	15.5	C24	145	sand	2
box114	29	15	C24	pl2	NA	C24	NA	sand	1
box14	32	15	Col-0	pl2	15.7	C24	428	soil	1
box15	31.5	14.8	Col-0	pl2	16.74	Col-0	270	soil	5
box17	30	11	C24	pl2	NA	C24	NA	soil	1
box19	32	13	C24	pl2	15	Col-0	1392	soil	1
box2	31	12.3333	Col-0	pl2	14.85	Col-0	385	sand	3
box20	31.5	11	Col-0	pl2	13.35	C24	340.5	soil	2
box22	30.2308	11.5	Col-0	pl2	15.6769	Col-0	275.846	soil	13
box24	29.1765	11.6571	C24	pl2	15.0824	Col-0	123.882	soil	35
box25	33.25	11	C24	pl2	16	C24	1351	soil	4
box26	29	11	C24	pl2	16.33	Col-0	820	sand	1
box28	31	13	C24	pl2	17	Col-0	704	soil	1
box29	31	13	C24	pl2	13.8	Col-0	502.333	sand	3
box35	31	11.4	C24	pl2	15.94	C24	429.4	soil	5
box4	38.5	15	C24	pl2	13.35	Col-0	272.5	sand	2
box40	29.6	11.4	C24	pl2	15.2	Col-0	285.4	soil	5
box43	29.625	11.25	Col-0	pl2	15.425	Col-0	116	soil	8
box44	32	15	Col-0	pl2	13.7	Col-0	679	sand	1
box46	34	16.5	Col-0	pl2	16.15	Col-0	122	sand	2
box47	30	12.3333	C24	pl2	16.4333	Col-0	475	soil	3
box51	29.6842	11.2105	C24	pl2	15.5053	Col-0	131.737	soil	19
box53	33.5	12	Col-0	pl2	14.65	C24	407.5	soil	2
box55	29.5	13	C24	pl2	14.7	Col-0	214	sand	2
box57	29	12.3333	Col-0	pl2	15.6	Col-0	195.444	soil	9
box58	28	11	Col-0	pl2	14.65	Col-0	239	sand	2
box6	30.4	13.4	C24	pl2	15.8	Col-0	580.8	sand	5
box61	29.7273	12.25	C24	pl2	15.05	Col-0	140.083	soil	24
box64	34.6667	12.3333	C24	pl2	16.6333	C24	663	soil	3
box65	28	11	C24	pl2	NA	Col-0	NA	sand	1
box66	30.1111	11.8889	C24	pl2	15.9722	Col-0	143.5	soil	18
box69	32.25	13.5	Col-0	pl2	14.9133	Col-0	145.267	soil	16
box71	29	15	C24	pl2	15.3	Col-0	1119	sand	1
box72	32	11	C24	pl2	16.3	C24	375	soil	1
box73	31.2	11.8	C24	pl2	16.025	C24	423.5	soil	5
box76	31.1379	11.069	Col-0	pl2	9.78571	Col-0	102.857	soil	29
box77	30.6667	11	Col-0	pl2	14.58	C24	113.6	soil	5
box79	31.75	13	Col-0	pl2	14.4	C24	315	soil	4
box81	30	11	Col-0	pl2	14.7	C24	221.5	sand	2
box82	31.5	11	C24	pl2	16.85	C24	1128	soil	2
box84	30.3478	11.5217	Col-0	pl2	13.5522	Col-0	145.087	soil	23
box89	33.5	12	C24	pl2	16.65	C24	250	soil	2
box90	31	17	C24	pl2	12.3	Col-0	288	sand	1
box91	30.7	12.4	C24	pl2	13.11	Col-0	282.9	soil	10
box94	31.3333	13	C24	pl2	16.1333	C24	878.667	soil	3
box96	30.3056	11.9722	C24	pl2	14.5917	Col-0	113.083	soil	36
box97	38	15	C24	pl2	12	C24	114	sand	1
box98	30.3	11.7619	Col-0	pl2	13.1238	Col-0	193.286	soil	21
box99	29.3333	11.6667	C24	pl2	14.85	Col-0	243.167	soil	6
box203	193	30	C24	pl3	12	Col-0	1639	soil	1
box209	95.1667	14.3333	Col-0	pl3	0	C24	183.75	soil	12
box215	67.6667	7.55556	C24	pl3	0	C24	0	soil	18
box219	72.4444	8	C24	pl3	0	C24	0	soil	9
box220	73	7.64706	C24	pl3	0	C24	0	soil	18
box221	87.6667	18	Col-0	pl3	0	C24	0	sand	3
box222	71.1875	8.25	C24	pl3	0	C24	0	soil	16
box223	71	8.33333	Col-0	pl3	0	C24	0	sand	6
box224	95	14	Col-0	pl3	0	C24	0	soil	2
box225	200.286	39	C24	pl3	15.6671	Col-0	1062.43	sand	7
box231	193.2	18.4	C24	pl3	22	Col-0	1336.2	sand	5
box237	86	6	Col-0	pl3	18.33	Col-0	1538	soil	1
box239	128.6	6.66667	C24	pl3	13.202	Col-0	499.2	soil	6
box241	189.75	18	Col-0	pl3	16.085	Col-0	184	soil	4
box243	178.174	7.91304	C24	pl3	14.0905	Col-0	741.391	soil	23
box245	119.808	7.76923	C24	pl3	13.595	Col-0	569.607	soil	28
box246	192	10	Col-0	pl3	14.3	Col-0	2151	sand	1
box247	72.9583	7.91667	Col-0	pl3	0	C24	0	soil	24
box248	76	10	Col-0	pl3	0	C24	0	sand	1
box249	134.5	10	Col-0	pl3	15	Col-0	6689.5	sand	2
box250	136.056	9.11111	Col-0	pl3	15.0933	Col-0	730.111	soil	19
box251	73.3529	13.5294	C24	pl3	0	C24	0	soil	17
box252	78	27.25	C24	pl3	0	C24	0	sand	4
box253	70.7812	8.45161	C24	pl3	0	C24	0	soil	32
box255	72.6667	7.55556	Col-0	pl3	0	C24	0	soil	18
box256	85.5	28	C24	pl3	0	C24	0	sand	4
box257	129.571	8.64286	Col-0	pl3	16.1543	Col-0	555.214	soil	28
box259	71.3214	9	Col-0	pl3	0	C24	0	soil	28
box262	69.5	10	C24	pl3	0	C24	0	soil	32
box263	166.25	9.69231	Col-0	pl3	15.9715	Col-0	1538.85	sand	13
box264	144.667	8.93333	Col-0	pl3	13.8673	Col-0	413.533	soil	15
box265	194	6	Col-0	pl3	NA	Col-0	4908.5	sand	2
box266	151.238	7.80952	Col-0	pl3	15.5791	Col-0	495.804	soil	23
box268	140.793	9.80645	Col-0	pl3	15.5274	Col-0	549.016	soil	31
box270	133.679	10.6429	Col-0	pl3	12.8742	Col-0	78.0833	soil	28
box272	75.125	9.125	C24	pl3	0	C24	0	soil	16
box274	138.643	10.3226	C24	pl3	14.8159	Col-0	776.552	soil	31
box275	133.8	43.4	C24	pl3	0	C24	264.6	sand	10
box277	154.2	12	Col-0	pl3	14.825	Col-0	1813.75	sand	5
box278	131.833	9.1875	Col-0	pl3	15.4994	Col-0	92.8824	soil	34
box280	139.931	9.78571	C24	pl3	14.0557	Col-0	86.9667	soil	30
box282	148.429	13.3571	C24	pl3	14.8692	Col-0	1237.14	sand	14
box283	73.1163	9.30233	C24	pl3	0	C24	0	soil	44
box285	138.207	8.64286	C24	pl3	14.529	Col-0	64.6552	soil	29
box286	131.706	9.11111	C24	pl3	16.4059	Col-0	1042.47	sand	18
box287	154.739	8.52174	Col-0	pl3	16.3341	Col-0	443.886	soil	23
box288	140	13	C24	pl3	13.075	Col-0	1921.75	sand	4
box289	70	9.07692	C24	pl3	0	C24	0	soil	26
box292	72.25	9.44828	Col-0	pl3	0	C24	0	soil	30
box293	143.167	10	C24	pl3	13.1429	Col-0	914	sand	7
box294	147.692	13.4545	C24	pl3	15.0267	Col-0	909.808	soil	13
box299	165	20.25	Col-0	pl3	17.12	Col-0	779.8	sand	5
box300	69.7778	9.45455	Col-0	pl3	0	C24	0	soil	11
box302	144.3	9.4	C24	pl3	14	Col-0	1479.75	sand	11
box303	147.947	10	Col-0	pl3	16.6142	Col-0	580.474	soil	19
box304	158.333	10	C24	pl3	11.8867	Col-0	1012.33	soil	3
box306	142.556	9.33333	C24	pl3	17.7	Col-0	1694.12	sand	9
box307	142.717	8.77419	C24	pl3	15.876	Col-0	480.242	soil	62
box311	179.75	9.77778	Col-0	pl3	15.0744	Col-0	302.778	soil	9
box313	130.625	9	C24	pl3	11.1587	Col-0	706	sand	8
box315	178.5	21.7143	Col-0	pl3	16.4846	Col-0	1283.46	sand	13
box318	73.5312	10.6875	C24	pl3	0	C24	0	soil	32
boxna	85.5	28.5	Col-0	pl3	0	C24	0	sand	4
A601	47.6667	29.3333	C24	pl4	26.3333	C24	302.5	soil	6
A602	47.5	32.6	Col-0	pl4	31.4	Col-0	119.2	soil	5
A603	48	31	C24	pl4	26.75	Col-0	622.75	soil	4
A604	48	29	C24	pl4	26	C24	277	soil	1
A605	NA	31	Col-0	pl4	15	C24	88	soil	1
A606	48	29	C24	pl4	33.5	Col-0	903.5	soil	2
A607	47.5	36.3333	Col-0	pl4	33.5	Col-0	791.667	soil	6
A608	51	33	Col-0	pl4	27.6667	Col-0	853	soil	3
A609	47	29.6667	Col-0	pl4	25	Col-0	686	soil	4
A610	46	30.3333	Col-0	pl4	28.6667	Col-0	171	soil	3
A611	48	37.5	Col-0	pl4	20.4	C24	548	soil	5
A612	NA	31	C24	pl4	34.5	Col-0	206	soil	2
A613	46	31	C24	pl4	28	Col-0	306	soil	3
A615	48	33	Col-0	pl4	26	C24	277	soil	1
A616	47	28.5	C24	pl4	25.5	C24	797.25	soil	4
A617	48	38	Col-0	pl4	14	Col-0	209	soil	4
A618	48	28	C24	pl4	34	Col-0	357.4	soil	5
A619	51	31.2857	C24	pl4	25.5714	C24	250.571	soil	7
A620	49.5385	30.8235	C24	pl4	24.1176	C24	217.118	soil	17
A621	50.25	30.3333	C24	pl4	23.8333	C24	596.5	soil	6
A622	48	31.6667	Col-0	pl4	24.3333	Col-0	306.333	soil	3
A623	48	28.8571	C24	pl4	22.5	C24	217.214	soil	14
A624	60	30.3333	C24	pl4	29.3333	Col-0	88.8333	soil	6
A625	48	30.4	C24	pl4	25.3	C24	425.6	soil	10
A628	48	31	C24	pl4	30.25	Col-0	375.75	soil	4
A631	48	31.5	C24	pl4	33	Col-0	409.75	soil	4
A632	52.5	29	C24	pl4	20.6667	C24	425.333	soil	3
A633	NA	29.6667	Col-0	pl4	24.75	Col-0	329	soil	4
A634	57	29	C24	pl4	18.25	C24	315.125	soil	8
A635	57.5	30.1429	C24	pl4	23.2857	C24	170.143	soil	14
A636	57	30.7273	C24	pl4	20.5455	C24	258.455	soil	11
A637	48	30	C24	pl4	34.75	Col-0	414	soil	4
A638	52.5	30.6667	Col-0	pl4	33.1429	Col-0	263.571	soil	7
A639	48	30.6	Col-0	pl4	30.6667	Col-0	258.5	soil	6
A640	63	29.6667	Col-0	pl4	22	C24	346.667	soil	3
A641	48	29.6667	C24	pl4	27.75	Col-0	105.75	soil	4
A642	48	32.5	Col-0	pl4	29.5	Col-0	349	soil	2
A643	47	30.3333	C24	pl4	33	Col-0	662.667	soil	3
A644	48	31	Col-0	pl4	28.3333	C24	1120.33	soil	3
A645	47.2	28.7273	Col-0	pl4	20.0909	C24	208.091	soil	11
A646	48	28.5	Col-0	pl4	24.75	Col-0	639	soil	4
B602	48	32	C24	pl4	24.5	Col-0	34.5	sand	2
B603	48	30	Col-0	pl4	21	C24	140.5	sand	2
B604	54	32	C24	pl4	29	Col-0	64.5	sand	4
B605	47.3333	33.75	C24	pl4	29	Col-0	175	sand	4
B606	48	32	C24	pl4	30	Col-0	498.5	sand	4
B608	47.2	33	C24	pl4	28.4	Col-0	384.2	sand	5
B609	48	33.4	Col-0	pl4	26.6	Col-0	694.6	sand	5
B610	48	33	Col-0	pl4	23.6667	Col-0	594	sand	3
B611	48	31	Col-0	pl4	32.6667	Col-0	208	sand	3
B612	48	33	Col-0	pl4	37	Col-0	414	sand	2
B613	50.5	30.3333	Col-0	pl4	21.2857	C24	185	sand	7
B618	51.6	32.4	C24	pl4	27.8	Col-0	683.6	sand	5
B619	NA	29	Col-0	pl4	38	Col-0	173	sand	1
B622	NA	40	C24	pl4	34	C24	143	sand	1
B623	48	30.3333	C24	pl4	26.6667	C24	237.333	sand	3
B624	48	33	C24	pl4	30	Col-0	547	sand	1
B625	52	31.6	C24	pl4	30.8	Col-0	162.6	sand	5
B626	57	38	Col-0	pl4	29	Col-0	934	sand	1
B627	51	31	C24	pl4	27	C24	308.333	sand	3
B631	60	31	C24	pl4	22	C24	22	sand	2
B632	47.5	31.5	C24	pl4	34.25	Col-0	314	sand	4
B634	57	31.75	C24	pl4	27.8	Col-0	131	sand	5
B635	NA	31	Col-0	pl4	13.5	Col-0	77	sand	2
B636	NA	31	C24	pl4	35	Col-0	375.333	sand	3
B637	NA	33	C24	pl4	25	C24	23	sand	1
B638	NA	29	Col-0	pl4	26.5	C24	126	sand	4
B641	57	35	Col-0	pl4	36	Col-0	181	sand	1
702	150.889	73.8889	Col-0	pl5	NA	Col-0	67.8889	soil	9
703	152.556	78.1111	C24	pl5	NA	Col-0	62.1111	soil	9
704	150.406	67	C24	pl5	NA	Col-0	26.9688	soil	32
705	152.417	67	Col-0	pl5	NA	Col-0	20.6667	soil	12
706	148.375	73.1667	Col-0	pl5	NA	Col-0	20.75	sand	24
707	151	71.9091	Col-0	pl5	NA	Col-0	26.2609	soil	23
708	151.917	78	Col-0	pl5	NA	Col-0	43.8333	soil	12
709	154.8	111.8	Col-0	pl5	NA	Col-0	32.8	soil	5
711	149	67	Col-0	pl5	NA	Col-0	35.2857	sand	7
713	152.25	76.5	Col-0	pl5	NA	Col-0	44.75	soil	4
717	149.7	72.7	C24	pl5	NA	Col-0	15.2	soil	20
718	151.4	67.381	C24	pl5	NA	Col-0	22.9524	soil	21
721	150.938	67	C24	pl5	NA	Col-0	19.8824	soil	17
722	150.5	68.7273	C24	pl5	NA	Col-0	18.6364	soil	22
724	150.148	67	C24	pl5	NA	Col-0	28.0741	soil	27
726	148.2	67.8	Col-0	pl5	NA	Col-0	56.3	sand	10
727	150.75	67.4	Col-0	pl5	NA	Col-0	21.55	soil	20
728	149.067	72.7333	Col-0	pl5	NA	Col-0	18.2667	sand	15
731	150.154	79.6154	Col-0	pl5	NA	Col-0	27.3846	sand	13
733	148	72	C24	pl5	NA	Col-0	35.2667	sand	15
734	149.471	74.1765	Col-0	pl5	NA	Col-0	21.4118	soil	17
736	157	102	Col-0	pl5	NA	Col-0	4	soil	3
738	149	73.3333	Col-0	pl5	NA	Col-0	18.6667	soil	6
739	152	79.5	Col-0	pl5	NA	Col-0	37	soil	8
740	151.615	83.4286	C24	pl5	NA	Col-0	26	soil	14
741	152.5	67.8889	Col-0	pl5	NA	Col-0	6.88889	soil	9
744	150	69.2857	Col-0	pl5	NA	Col-0	31	soil	7
745	147.389	75.1176	Col-0	pl5	NA	Col-0	35.3333	sand	18
746	148.583	74.6667	C24	pl5	NA	Col-0	39	sand	12
747	147.632	78.7895	C24	pl5	NA	Col-0	39.3684	sand	19
748	152.846	92.4118	C24	pl5	NA	Col-0	27.9412	soil	17
754	147.333	74.6667	Col-0	pl5	NA	Col-0	46.5	sand	6
755	151.154	70.5385	C24	pl5	NA	Col-0	23.6154	soil	13
759	147	67	Col-0	pl5	NA	Col-0	48	sand	15
761	149.571	68.1429	Col-0	pl5	NA	Col-0	19.8571	soil	7
762	154.1	84.3333	C24	pl5	NA	Col-0	47.7	soil	10
765	147.25	67	C24	pl5	NA	Col-0	154.75	sand	4
766	154	68.1429	C24	pl5	NA	Col-0	68	soil	7
767	154.25	82.5	Col-0	pl5	NA	Col-0	18.25	soil	8
768	148.455	69.9231	Col-0	pl5	NA	Col-0	48.9231	sand	13
769	150.765	76.7778	Col-0	pl5	NA	Col-0	31.3889	soil	18
770	150.059	70.875	Col-0	pl5	NA	Col-0	25.7059	sand	17
771	152.071	70.8571	C24	pl5	NA	Col-0	34.1429	soil	14
772	148.111	67.8889	C24	pl5	NA	Col-0	37.6667	sand	9
773	151.818	75.3333	Col-0	pl5	NA	Col-0	43	soil	12
774	148.875	72.4286	C24	pl5	NA	Col-0	94.375	sand	8
775	146.913	67.3478	C24	pl5	NA	Col-0	29.913	sand	23
779	151	70.2	C24	pl5	NA	Col-0	13.8	soil	5
780	147.4	74.6	Col-0	pl5	NA	Col-0	25.3	sand	10
781	147.5	69	Col-0	pl5	NA	Col-0	15.5	sand	4
782	153.75	92	Col-0	pl5	NA	Col-0	21.75	soil	4
784	148.833	69.1818	C24	pl5	NA	Col-0	74.9167	sand	12
785	147.867	68.1429	C24	pl5	NA	Col-0	11.9333	sand	15
787	151.5	72.75	C24	pl5	NA	Col-0	17.625	soil	8
789	153.5	67	C24	pl5	NA	Col-0	13.5	soil	2
